# Supplementary material for: One dog’s waste is another dog’s wealth: A pilot study of fecal microbiota transplantation in dogs with acute hemorrhagic diarrhea syndrome
Source: PLoS One. 2021 Apr 19;16(4):e0250344. doi: 10.1371/journal.pone.0250344 (PMC8055013; doi:10.1371/journal.pone.0250344)
Supplement: S3 Table — (CSV) [file pone.0250344.s005.csv]

	Row.names	Kingdom	Phylum	Class	Order	Family	Genus	Species	taxa	Amean	logFC.ad_AHDSvsDonor	rawP.ad_AHDSvsDonor	FDR.ad_AHDSvsDonor	logFC.dis_FMTvsSaline	rawP.dis_FMTvsSaline	FDR.dis_FMTvsSaline	logFC.dis_FMTvsDonor	rawP.dis_FMTvsDonor	FDR.dis_FMTvsDonor	logFC.dis_SalinevsDonor	rawP.dis_SalinevsDonor	FDR.dis_SalinevsDonor	logFC.d30_FMTvsSaline	rawP.d30_FMTvsSaline	FDR.d30_FMTvsSaline	logFC.d30_FMTvsDonor	rawP.d30_FMTvsDonor	FDR.d30_FMTvsDonor	logFC.d30_SalinevsDonor	rawP.d30_SalinevsDonor	FDR.d30_SalinevsDonor
1	OTU_1023	Bacteria	Firmicutes	Clostridia	Clostridiales	Clostridiaceae	Candidatus Arthromitus	NA	Candidatus Arthromitus_NA	2.22333449358301	-1.50987256600961	0.108604185505435	0.360722565407962	1.2481553273077	0.245789602552834	0.540456658393525	0.486000882275684	0.648203431822729	0.955825399467414	-0.762154445032011	0.475404773216237	0.94896776962111	8.88178419700125e-16	0.999999999999999	1	-0.900865847713478	0.399678022776309	1	-0.900865847713479	0.399678022776308	0.841937337531135
2	OTU_1063	Bacteria	Tenericutes	Mollicutes	Anaeroplasmatales	Anaeroplasmataceae	Anaeroplasma	NA	Anaeroplasma_NA	2.33533376097273	-0.826089100740828	0.432384171434723	0.734855508998555	-0.917904457153881	0.449775519956153	0.702488705225554	-0.792545647601753	0.513524423125088	0.887469017602223	0.125358809552128	0.917404634435538	1	-0.997185801265416	0.412005998900186	0.943276892218846	2.22044604925031e-16	1	1	0.997185801265417	0.412005998900186	0.841937337531135
3	OTU_1066	Bacteria	Tenericutes	Mollicutes	Anaeroplasmatales	Anaeroplasmataceae	gut	metagenome	gut_metagenome	6.17552011641117	-5.3044897932614	0.0600746958722733	0.27594122543324	5.29159964457719	0.101785119626966	0.402513882161182	1.67140326594046	0.597935831928425	0.948063333701855	-3.62019637863674	0.25734748276979	0.754015437971205	4.8170875421555	0.134884844810398	0.698257130903806	-0.564812404434072	0.858267464318014	1	-5.38189994658957	0.0963240561431083	0.492952522614731
4	OTU_1068	Bacteria	Firmicutes	Erysipelotrichi	Erysipelotrichales	Erysipelotrichaceae	Bulleidia	moorei	Bulleidia_moorei	2.05164851823798	0.897734158185584	0.348999762310567	0.666027693487074	6.66133814775094e-16	1	1	4.44089209850063e-16	1	1	-2.22044604925031e-16	1	1	-1.08040609158631	0.329319576018479	0.818594374674506	0	1	1	1.08040609158631	0.329319576018479	0.753968502989676
5	OTU_1071	Bacteria	Firmicutes	Erysipelotrichi	Erysipelotrichales	Erysipelotrichaceae	Holdemania	NA	Holdemania_NA	2.8866571727252	-0.451886898292577	0.735407789927876	0.917444586936443	1.33920392266527	0.388260733540139	0.664696012104198	-1.13247951950284	0.46485210968752	0.852205849031209	-2.47168344216812	0.116535286195022	0.53360894205089	1.11022302462516e-15	0.999999999999999	1	-1.14603563434802	0.459572805882828	1	-1.14603563434803	0.459572805882828	0.888507424706801
6	OTU_1079	Bacteria	Firmicutes	Erysipelotrichi	Erysipelotrichales	Erysipelotrichaceae	Allobaculum	NA	Allobaculum_NA	6.20117659444624	0.267278011985115	0.890599895420253	1	1.39260094032292	0.536078073252807	0.752238586661196	2.46396485000466	0.276832614294005	0.709268131578913	1.07136390968174	0.633615678135693	0.966304299921505	-2.26963575007272	0.315774389453481	0.818594374674506	0.146073736719098	0.948087564414795	1	2.41570948679182	0.286166929798543	0.699373544085033
7	OTU_1095	Bacteria	Firmicutes	Erysipelotrichi	Erysipelotrichales	Erysipelotrichaceae	[Eubacterium]	biforme	[Eubacterium]_biforme	8.76594561302558	-10.1609129212723	1.89818648441341e-06	5.50474080479889e-05	6.42013262349412	0.0030952741346209	0.044881474952003	-3.27115299629545	0.111807462276051	0.48636246090082	-9.69128561978958	3.44254434109044e-05	0.000748753394187171	8.04461861625503	0.000348213531675668	0.0151472886278916	-2.36660425730201	0.245271041112284	1	-10.411222873557	1.2374165155372e-05	0.00107655236851736
8	OTU_1106	Bacteria	Firmicutes	Erysipelotrichi	Erysipelotrichales	Erysipelotrichaceae	cc_115	NA	cc_115_NA	3.47343978135601	-2.81875065898636	0.0965233748823239	0.360722565407962	0.0674814125645411	0.971867289764843	1	0.546465999259258	0.775339892784623	1	0.478984586694717	0.802437539038714	1	-3.17749539669515	0.104338455177361	0.698257130903806	2.26630001060308	0.241649810053323	1	5.44379540729823	0.00743575690620095	0.129382170167896
9	OTU_1114	Bacteria	Firmicutes	Erysipelotrichi	Erysipelotrichales	Erysipelotrichaceae	Catenibacterium	NA	Catenibacterium_NA	9.59278536012783	-13.0365963860623	1.9750825534636e-07	8.59160910756667e-06	7.88868787994399	0.00144934652123161	0.0252186294694301	-3.69085124381717	0.11155680818877	0.48636246090082	-11.5795391237612	1.51201783184687e-05	0.000438485171235593	9.51647614420563	0.000200822788226869	0.0151472886278916	-0.867850519106328	0.702653702893659	1	-10.384326663312	6.80549209710528e-05	0.00296038906224079
10	OTU_1126	Bacteria	Firmicutes	Erysipelotrichi	Erysipelotrichales	Erysipelotrichaceae	Coprobacillus	NA	Coprobacillus_NA	2.30674769106454	-3.57715050727562	0.000509923450578658	0.00633762002862047	6.66133814775094e-16	1	1	2.22044604925031e-16	1	1	-4.44089209850063e-16	1	1	-1.5946164561209	0.143589198255611	0.698257130903806	4.44089209850063e-16	1	1	1.5946164561209	0.143589198255611	0.563298740392512
11	OTU_1142	Bacteria	Firmicutes	Erysipelotrichi	Erysipelotrichales	Erysipelotrichaceae	Clostridium	ramosum	Clostridium_ramosum	9.70928810022148	-4.42318299606723	0.0218108276934834	0.158128500777755	-1.15500552913521	0.588509873986785	0.812148431935591	-2.65694890460673	0.218032978522936	0.690346574162451	-1.50194337547152	0.482479379510064	0.94896776962111	-1.88872285476737	0.378269360876063	0.898095266440425	-2.38278292626221	0.268130606377517	1	-0.494060071494834	0.816633683680991	1
12	OTU_1151	Bacteria	Firmicutes	Bacilli	Lactobacillales	Streptococcaceae	Streptococcus	NA	Streptococcus_NA	8.88587136208931	2.33278484950528	0.424585702830888	0.734855508998555	1.20465697674078	0.719876849466618	0.934765461247698	3.44229689648998	0.309144342019802	0.709268131578913	2.23763991974919	0.506434520399241	0.957821810320303	0.248957468156922	0.940858997021112	1	-0.748557763296944	0.823542770091068	1	-0.997515231453866	0.766422260665141	1
13	OTU_116	Bacteria	Proteobacteria	Gammaproteobacteria	Aeromonadales	Succinivibrionaceae	Anaerobiospirillum	NA	Anaerobiospirillum_NA	6.66776922840943	-2.44457596442926	0.456117212481862	0.734855508998555	1.99555611719465	0.597442524642274	0.812148431935591	0.41859879428654	0.911600233272328	1	-1.57695732290811	0.676186277915137	0.980470102976949	3.92538916699417	0.302094671253809	0.818594374674506	3.09720506675083	0.413957668001245	1	-0.828184100243336	0.826194940060359	1
14	OTU_1168	Bacteria	Firmicutes	Bacilli	Lactobacillales	Streptococcaceae	Lactococcus	garvieae	Lactococcus_garvieae	2.03529212030689	1.11022302462516e-16	1	1	0.760166449484343	0.475258435670454	0.702488705225554	1.74441663803102	0.107422290820582	0.48636246090082	0.984250188546676	0.356643571765747	0.801383214077176	6.66133814775094e-16	1	1	0	1	1	-6.66133814775094e-16	1	1
15	OTU_1240	Bacteria	Firmicutes	Bacilli	Turicibacterales	Turicibacteraceae	Turicibacter	NA	Turicibacter_NA	9.0509282080703	-10.438689747553	0.00088624691679232	0.00963793522011648	3.89305673295213	0.24306134415193	0.540456658393525	1.81970897186036	0.58195753401518	0.948063333701855	-2.07334776109177	0.530795854670852	0.96206748659092	-1.15194991216185	0.727063181593242	1	0.945994130968995	0.774322020334781	1	2.09794404313084	0.525964762679386	0.973594347938438
16	OTU_1265	Bacteria	Firmicutes	Bacilli	Bacillales	Bacillaceae	Bacillus	longiquaesitum	Bacillus_longiquaesitum	2.40688314831099	-1.74047339529543	0.128533327903986	0.360722565407962	8.88178419700125e-16	0.999999999999999	1	-1.38732014970616	0.289259073079139	0.709268131578913	-1.38732014970616	0.289259073079139	0.762592101754093	-1.32127267539198	0.312415659231481	0.818594374674506	-1.623919858221	0.216361196744395	1	-0.302647182829022	0.815555479969284	1
17	OTU_1287	Bacteria	Firmicutes	Bacilli	Bacillales	Staphylococcaceae	Staphylococcus	NA	Staphylococcus_NA	1.92978472294418	0.501844533337951	0.455168714756251	0.734855508998555	1.11022302462516e-15	0.999999999999999	1	6.66133814775094e-16	0.999999999999999	1	-4.44089209850063e-16	1	1	0.775411183637369	0.319390208676719	0.818594374674506	0.775411183637368	0.319390208676719	1	-8.88178419700125e-16	0.999999999999999	1
18	OTU_1289	Bacteria	Firmicutes	Bacilli	Bacillales	Staphylococcaceae	Jeotgalicoccus	psychrophilus	Jeotgalicoccus_psychrophilus	1.90035245028603	3.33066907387547e-16	1	1	-0.752055351357953	0.289630211657475	0.585996009632566	-0.76215444503201	0.28332266259704	0.709268131578913	-0.0100990936740577	0.988547407585981	1	6.66133814775094e-16	0.999999999999999	1	0	1	1	-6.66133814775094e-16	0.999999999999999	1
19	OTU_1299	Bacteria	Firmicutes	Bacilli	Lactobacillales	Enterococcaceae	Enterococcus	NA	Enterococcus_NA	4.52929320642439	1.42608325085085	0.473184933260941	0.74721964717246	-2.78260449270553	0.229105555808643	0.540456658393525	4.17560884787836	0.0752857958621117	0.448005596954609	6.95821334058389	0.00449144728408417	0.043417323746147	-1.80205493754344	0.432853071766147	0.965595313939866	-2.13064569669581	0.354727041846381	1	-0.328590759152365	0.885715824240827	1
20	OTU_13	Bacteria	Proteobacteria	Betaproteobacteria	Burkholderiales	Alcaligenaceae	Sutterella	NA	Sutterella_NA	9.68508275976317	0.746333400477157	0.634397670678933	0.862384333579174	1.54764715027145	0.395067916878875	0.664696012104198	1.49185139294652	0.412130724301116	0.838838391954286	-0.0557957573249226	0.975391797252588	1	-0.109178594120101	0.951870461766166	1	0.594894113322951	0.742462917695999	1	0.704072707443052	0.697454546216908	1
21	OTU_1318	Bacteria	Firmicutes	Bacilli	Lactobacillales	Leuconostocaceae	Weissella	NA	Weissella_NA	2.3204039187752	1.24454192625529	0.359808064297615	0.666027693487074	-2.80558916028187	0.0793767379801723	0.34528881021375	2.22044604925031e-16	1	1	2.80558916028187	0.0793767379801723	0.431611012767187	2.22044604925031e-16	1	1	-2.22044604925031e-16	1	1	-4.44089209850063e-16	1	1
22	OTU_1326	Bacteria	Firmicutes	Bacilli	Lactobacillales	Lactobacillaceae	Lactobacillus	NA	Lactobacillus_NA	14.5550935191068	1.37123094528621	0.198853402667834	0.480562389780598	-0.290108057885387	0.811433023385795	1	0.335559836410514	0.782615728090864	1	0.625667894295901	0.607500154986333	0.966304299921505	0.127187254369604	0.916664779285033	1	0.383201281872848	0.752743464978515	1	0.256014027503245	0.833229241396013	1
23	OTU_1427	Bacteria	Firmicutes	Clostridia	Clostridiales	Veillonellaceae	Phascolarctobacterium	NA	Phascolarctobacterium_NA	5.28045731640285	0.787639011474031	0.706927074171324	0.917444586936443	-0.0175428210911175	0.994206731053139	1	1.24242944937133	0.607879172137057	0.948063333701855	1.25997227046245	0.602843612134127	0.966304299921505	-1.64841778917087	0.496732772061158	1	1.33682632592347	0.581019044118128	1	2.98524411509434	0.222371858659435	0.586253081920328
24	OTU_1474	Bacteria	Firmicutes	Clostridia	Clostridiales	Veillonellaceae	Megamonas	NA	Megamonas_NA	6.23647383458779	-6.88131964289469	0.000289097627706182	0.00419191560173965	5.4664236552132	0.00844334863585914	0.0612142776099788	-0.897215388198735	0.647116826350709	0.955825399467414	-6.36363904341193	0.00261332755540456	0.0284199371650246	5.84823180317544	0.00516981104069755	0.112443390135172	1.75934048128291	0.371734685309564	1	-4.08889132189254	0.0434711345968408	0.380285415427755
25	OTU_1490	Bacteria	Firmicutes	Clostridia	Clostridiales	Veillonellaceae	Megasphaera	NA	Megasphaera_NA	3.92052694904797	-1.48273908368131	0.519754158509555	0.753643529838854	6.57611670650366	0.0179777007307564	0.109040025473788	6.57611670650366	0.0179777007307564	0.342711535001716	-1.11022302462516e-15	1	1	-0.78609808572079	0.76695066261301	1	-4.45942039877379	0.100045927167402	1	-3.673322313053	0.172438720010451	0.563298740392512
26	OTU_1497	Bacteria	Firmicutes	Clostridia	Clostridiales	Veillonellaceae	Veillonella	parvula	Veillonella_parvula	3.16643788634038	1.34122199001509	0.517953222233644	0.753643529838854	1.78958694532194	0.455553044266899	0.702488705225554	1.78958694532194	0.455553044266899	0.852205849031209	4.44089209850063e-16	1	1	-3.07111578630604	0.204351716223084	0.818594374674506	-1.39412923418373	0.560325252732438	1	1.67698655212231	0.484156234412006	0.915686791170534
27	OTU_1515	Bacteria	Firmicutes	Clostridia	Clostridiales	Dehalobacteriaceae	Dehalobacterium	NA	Dehalobacterium_NA	2.14383400522069	-9.99200722162641e-16	0.999999999999999	1	-0.0709322267031021	0.943843636564069	1	-0.249863967527487	0.804125026744579	1	-0.178931740824385	0.858997830564214	1	-0.504297449932029	0.617234859862307	1	0	1	1	0.504297449932029	0.617234859862307	1
28	OTU_153	Bacteria	Proteobacteria	Alphaproteobacteria	Rhizobiales	Methylobacteriaceae	Methylobacterium	NA	Methylobacterium_NA	1.94643193939489	5.55111512312578e-16	0.999999999999999	1	8.88178419700125e-16	0.999999999999999	1	-2.22044604925031e-16	1	1	-1.11022302462516e-15	0.999999999999999	1	-0.891847940000298	0.274913254085945	0.818594374674506	-1.03707725836942	0.205781219185431	1	-0.14522931836912	0.857522854548107	1
29	OTU_1597	Bacteria	Firmicutes	Clostridia	Clostridiales	Ruminococcaceae	Oscillospira	guilliermondii	Oscillospira_guilliermondii	7.0751404595288	-3.59835418853736	0.0953623961870051	0.360722565407962	6.61051514589575	0.0102256140817391	0.0684329557777924	1.99660838434663	0.414598285678555	0.838838391954286	-4.61390676154912	0.0654248004386445	0.403949961619312	-2.56837526176794	0.295701437357588	0.818594374674506	-3.51487999212417	0.15561303562038	1	-0.946504730356228	0.697706877377579	1
30	OTU_163	Bacteria	Proteobacteria	Alphaproteobacteria	Rhodospirillales	Rhodospirillaceae	Azospirillum	NA	Azospirillum_NA	1.91048267201039	0.439062700285145	0.487404208039203	0.74721964717246	-0.727256391338909	0.321208485848812	0.60763939819914	4.44089209850063e-16	1	1	0.727256391338909	0.321208485848811	0.782643686824735	6.66133814775094e-16	0.999999999999999	1	0	1	1	-6.66133814775094e-16	0.999999999999999	1
31	OTU_1682	Bacteria	Firmicutes	Clostridia	Clostridiales	Clostridiaceae	02d06	NA	02d06_NA	7.31084623940376	0.626427572459161	0.759075975694468	0.930135350498855	0.99420422853848	0.673573413896805	0.887892227409425	5.43292677944855	0.0269744153292249	0.342711535001716	4.43872255091007	0.0670953376496038	0.403949961619312	-2.48970145061145	0.295186062228331	0.818594374674506	-1.36028857878505	0.56487250106623	1	1.1294128718264	0.632413945367229	1
32	OTU_1711	Bacteria	Firmicutes	Clostridia	Clostridiales	Ruminococcaceae	Butyricicoccus	pullicaecorum	Butyricicoccus_pullicaecorum	10.3195546473183	-3.67001357716943	0.060263026244041	0.27594122543324	7.83419402652035	0.00109439440240193	0.0238030782522421	-0.247627470859996	0.909957073072172	1	-8.08182149738034	0.000804324598627488	0.0116627066800986	1.0127228985727	0.644266471290893	1	-1.76466945651506	0.422727489262149	1	-2.77739235508777	0.210562623311957	0.572467132129382
33	OTU_1720	Bacteria	Firmicutes	Clostridia	Clostridiales	Ruminococcaceae	Papillibacter	cinnamivorans	Papillibacter_cinnamivorans	3.29293869328991	-0.477891123840532	0.684839823977922	0.914711605627671	8.88178419700125e-16	1	1	-1.48914881684194	0.277476965050861	0.709268131578913	-1.48914881684194	0.277476965050861	0.754390498732027	-3.13973785071885	0.0265428954884891	0.384871984583092	4.44089209850063e-16	1	1	3.13973785071885	0.026542895488489	0.329890272499792
34	OTU_1730	Bacteria	Firmicutes	Clostridia	Clostridiales	Ruminococcaceae	Anaerotruncus	NA	Anaerotruncus_NA	8.64113167135011	-7.01417162272041	2.67810748679309e-05	0.000509764696141501	7.02434187650309	0.000170291040519324	0.00493844017506039	-1.68361845597555	0.312535972750734	0.709268131578913	-8.70796033247864	9.33081999065921e-06	0.000405890669593676	0.350633787870601	0.832067261362661	1	-3.20329589056829	0.059969442471675	1	-3.55392967843889	0.0381334533825297	0.380285415427755
35	OTU_1740	Bacteria	Firmicutes	Clostridia	Clostridiales	Ruminococcaceae	Clostridium	methylpentosum	Clostridium_methylpentosum	1.98800875625179	2.22044604925031e-16	1	1	1.24815532730769	0.186122521823213	0.518273375394498	1.24815532730769	0.186122521823213	0.622794592254599	-2.22044604925031e-16	1	1	1.05496122277407	0.2618196973171	0.818594374674506	1.05496122277407	0.2618196973171	1	-8.88178419700125e-16	0.999999999999999	1
36	OTU_1745	Bacteria	Firmicutes	Clostridia	Clostridiales	Ruminococcaceae	Ruminococcus	albus	Ruminococcus_albus	2.46976608474156	-2.38691606618814	0.122327575035662	0.360722565407962	2.08141927807178	0.239304099000914	0.540456658393525	-0.0891778841580213	0.959322363338952	1	-2.1705971622298	0.22022705307319	0.736913600667982	1.11022302462516e-15	1	1	4.44089209850063e-16	1	1	-6.66133814775094e-16	1	1
37	OTU_1765	Bacteria	Firmicutes	Clostridia	Clostridiales	Ruminococcaceae	Faecalibacterium	NA	Faecalibacterium_NA	5.4671690307451	-7.35050812454851	0.00162896692469414	0.0157466802720434	1.59932132474813	0.519447496963355	0.740851348128064	-4.79849693499227	0.0597761800495695	0.406695465878745	-6.3978182597404	0.0140173046722527	0.121950550648599	3.37237519294601	0.179391154838274	0.802395910135676	-3.15144343152341	0.208743423490512	1	-6.52381862446942	0.0124009458675596	0.179813715079615
38	OTU_179	Bacteria	Proteobacteria	Gammaproteobacteria	Pseudomonadales	Pseudomonadaceae	Pseudomonas	NA	Pseudomonas_NA	2.17707776280769	0.882092305676967	0.329337694887703	0.666027693487074	8.88178419700125e-16	0.999999999999999	1	0	1	1	-8.88178419700125e-16	0.999999999999999	1	-1.26518912817667	0.227615155705704	0.818594374674506	-0.975363869554285	0.349943885017349	1	0.289825258622383	0.779786592521419	1
39	OTU_1833	Bacteria	Fusobacteria	Fusobacteriia	Fusobacteriales	Fusobacteriaceae	Cetobacterium	NA	Cetobacterium_NA	3.55941920653723	3.55618936862715	0.163794087567869	0.407145303382988	-3.32245834006429	0.257275022617412	0.545925047993044	1.41339976697156	0.626843634413391	0.955825399467414	4.73585810703585	0.110135155032703	0.53360894205089	0.0259486489096963	0.992864355233547	1	1.60506132014937	0.581094470102899	1	1.57911267123967	0.587191596991381	1
40	OTU_189	Bacteria	Proteobacteria	Gammaproteobacteria	Pasteurellales	Pasteurellaceae	Pasteurella	NA	Pasteurella_NA	3.90003891834671	3.29950572540116	0.127890536596899	0.360722565407962	4.23589387524794	0.0919459644572612	0.380918995608654	2.53831058297793	0.305264888390411	0.709268131578913	-1.69758329227001	0.490845398079884	0.94896776962111	-0.678819636234059	0.782226913795433	1	-0.879469642058615	0.720366562941217	1	-0.200650005824555	0.934843055999439	1
41	OTU_1920	Bacteria	Firmicutes	Clostridia	Clostridiales	Lachnospiraceae	Clostridium	piliforme	Clostridium_piliforme	9.53418020336498	-3.67665376486578	0.0331465145906998	0.180727902171498	-0.0112606066654219	0.995315335167272	1	-3.87546816246916	0.0504070501174392	0.406695465878745	-3.86420755580373	0.0510385451691234	0.370029452476144	-0.0990997832278211	0.958791276163148	1	-0.226087007982075	0.906170397102688	1	-0.126987224754254	0.947210654342723	1
42	OTU_203	Bacteria	Proteobacteria	Gammaproteobacteria	Pasteurellales	Pasteurellaceae	Bibersteinia	trehalosi	Bibersteinia_trehalosi	2.77402974048582	3.85875300706765	0.0182887993777832	0.144647776897013	1.65979939405271	0.36015435186714	0.6494680999048	1.65979939405271	0.36015435186714	0.764229966157101	-4.44089209850063e-16	1	1	2.22044604925031e-16	1	1	-4.44089209850063e-16	1	1	-6.66133814775094e-16	1	1
43	OTU_23	Bacteria	Proteobacteria	Betaproteobacteria	Burkholderiales	Comamonadaceae	Acidovorax	defluvii	Acidovorax_defluvii	2.77138648312622	0.895870482775261	0.510608094580509	0.753643529838854	-1.4266386124285	0.365792378107301	0.6494680999048	1.01084366818223	0.520240458594407	0.887469017602223	2.43748228061073	0.12709388181941	0.552858385914434	0.762397459330386	0.627205118944079	1	2.43792331846927	0.127027716365365	1	1.67552585913888	0.289395949276566	0.699373544085033
44	OTU_2304	Bacteria	Firmicutes	Clostridia	Clostridiales	Lachnospiraceae	Roseburia	inulinivorans	Roseburia_inulinivorans	6.50525309923027	-4.13807763044513	0.105033093385533	0.360722565407962	6.63742579862452	0.0271861063413188	0.131399513983041	6.78704855532315	0.0241541950508487	0.342711535001716	0.149622756698624	0.958616805474669	1	-4.791892324984	0.104085669696343	0.698257130903806	-0.944400720635009	0.743490658183108	1	3.84749160434899	0.188467129801665	0.565401389404995
45	OTU_2312	Bacteria	Firmicutes	Clostridia	Clostridiales	Lachnospiraceae	[Ruminococcus]	torques	[Ruminococcus]_torques	2.46638126499237	-0.634357031973217	0.626870047503831	0.862384333579174	1.82655517161314	0.230115524720817	0.540456658393525	1.82655517161314	0.230115524720817	0.690346574162451	0	1	1	8.88178419700125e-16	1	1	-1.20396688292714	0.425807389096207	1	-1.20396688292714	0.425807389096206	0.841937337531135
46	OTU_248	Bacteria	Proteobacteria	Gammaproteobacteria	Enterobacteriales	Enterobacteriaceae	Enterobacter	NA	Enterobacter_NA	8.09701224440815	3.59157766943173	0.0911942900617752	0.360722565407962	1.71415359493229	0.476400386302387	0.702488705225554	4.34808276588136	0.0772423443025188	0.448005596954609	2.63392917094907	0.2765906748603	0.754390498732027	-2.60456534234239	0.281876566572595	0.818594374674506	0.466544370379035	0.845724458546193	1	3.07110971272143	0.206164139904357	0.572467132129382
47	OTU_25	Bacteria	Proteobacteria	Betaproteobacteria	Burkholderiales	Comamonadaceae	Aquabacterium	NA	Aquabacterium_NA	2.50677159209899	-0.296633009216443	0.806939026591058	0.975051323797528	-1.03108227558284	0.463735896364286	0.702488705225554	2.22044604925031e-16	1	1	1.03108227558284	0.463735896364286	0.94896776962111	-2.41130428388996	0.092801104859295	0.698257130903806	8.88178419700125e-16	1	1	2.41130428388996	0.0928011048592949	0.492952522614731
48	OTU_27	Bacteria	Proteobacteria	Betaproteobacteria	Neisseriales	Neisseriaceae	Vogesella	NA	Vogesella_NA	2.08352440167782	1.11022302462516e-16	1	1	-0.878302292095527	0.359240751138045	0.6494680999048	6.66133814775094e-16	0.999999999999999	1	0.878302292095528	0.359240751138044	0.801383214077176	-0.358090283963492	0.706927677702243	1	0.96318239142849	0.315377330098057	1	1.32127267539198	0.171524892348853	0.563298740392512
49	OTU_294	Bacteria	Proteobacteria	Gammaproteobacteria	Enterobacteriales	Enterobacteriaceae	Shigella	NA	Shigella_NA	12.3113881262534	3.38384533813899	0.120915489804542	0.360722565407962	-2.72717863673915	0.274130943483798	0.56784266864501	5.66777152231841	0.0275744913219771	0.342711535001716	8.39495015905756	0.0017667490558245	0.0219581668366759	-0.272788504134429	0.912030094435161	1	4.59340791381227	0.0703165854021969	1	4.8661964179467	0.0559779991669246	0.405840493960203
50	OTU_306	Bacteria	Proteobacteria	Gammaproteobacteria	Enterobacteriales	Enterobacteriaceae	Proteus	NA	Proteus_NA	3.63232288121671	0.295019914031212	0.864656695160327	1	-1.54277367499804	0.442300755633427	0.702488705225554	0.77648062550892	0.697928273508338	0.995405898282384	2.31925430050696	0.250978202777993	0.754015437971205	-0.551386994053547	0.782717943422741	1	1.24356896183484	0.535011955533726	1	1.79495595588839	0.372199591149511	0.830291395641217
51	OTU_308	Bacteria	Proteobacteria	Gammaproteobacteria	Enterobacteriales	Enterobacteriaceae	Morganella	NA	Morganella_NA	2.41604382179461	-0.345425952327432	0.738173805581046	0.917444586936443	0.86468637996103	0.470182537396529	0.702488705225554	0.864686379961029	0.470182537396529	0.852205849031209	-8.88178419700125e-16	0.999999999999999	1	-2.18565367740143	0.0742795394873431	0.698257130903806	4.44089209850063e-16	1	1	2.18565367740143	0.074279539487343	0.461594281099917
52	OTU_316	Bacteria	Proteobacteria	Gammaproteobacteria	Xanthomonadales	Xanthomonadaceae	Stenotrophomonas	geniculata	Stenotrophomonas_geniculata	1.93448909297028	0.52964256775811	0.438584364940679	0.734855508998555	4.44089209850063e-16	1	1	-0.76215444503201	0.335720589612678	0.730192282407574	-0.762154445032011	0.335720589612677	0.789397062062241	6.66133814775094e-16	0.999999999999999	1	0	1	1	-6.66133814775094e-16	0.999999999999999	1
53	OTU_323	Bacteria	Proteobacteria	Deltaproteobacteria	Desulfovibrionales	Desulfovibrionaceae	Desulfovibrio	NA	Desulfovibrio_NA	10.1990449936852	1.06294826372443	0.452696837159977	0.734855508998555	4.8649411551906	0.00515127902075578	0.0548751459926272	5.74899595595049	0.00123404725649741	0.107362111315274	0.884054800759897	0.587752100596319	0.966304299921505	-0.641045270055166	0.693919527382924	1	0.0120167862145077	0.994106301144661	1	0.653062056269674	0.6884943636021	1
54	OTU_327	Bacteria	Proteobacteria	Deltaproteobacteria	Desulfovibrionales	Desulfovibrionaceae	Bilophila	NA	Bilophila_NA	4.23163075442753	0.0684475226362271	0.970565921904592	1	3.1587133070187	0.147362825263441	0.457095680892218	2.63292507321137	0.224704745118797	0.690346574162451	-0.525788233807335	0.80618838674794	1	-3.19272654908613	0.143202397784209	0.698257130903806	0.907366909859752	0.672309255928986	1	4.10009345894588	0.0629974589925469	0.42159837941166
55	OTU_335	Bacteria	Proteobacteria	Epsilonproteobacteria	Campylobacterales	Campylobacteraceae	Campylobacter	subantarcticus	Campylobacter_subantarcticus	2.21223872333436	1.11767497305725	0.354490022143689	0.666027693487074	2.08583630771039	0.138933859117715	0.457095680892218	2.08583630771039	0.138933859117715	0.54942026105642	-2.22044604925031e-16	1	1	6.66133814775094e-16	1	1	-2.22044604925031e-16	1	1	-8.88178419700125e-16	1	1
56	OTU_37	Bacteria	Proteobacteria	Betaproteobacteria	Neisseriales	Neisseriaceae	Snodgrassella	alvi	Snodgrassella_alvi	8.83075309751557	1.19953209439847	0.426118947774656	0.734855508998555	2.14107835694971	0.221940640266912	0.540456658393525	3.86301237081432	0.0318591570233479	0.346468332628908	1.72193401386461	0.323852560065408	0.782643686824735	-0.128823282268456	0.940685010755317	1	0.431117783137772	0.803439418551575	1	0.559941065406228	0.74657593743683	1
57	OTU_385	Bacteria	Bacteroidetes	Bacteroidia	Bacteroidales	Rikenellaceae	Alistipes	finegoldii	Alistipes_finegoldii	8.00538860092767	-0.105073802935229	0.957220215863958	1	3.4241458806578	0.137251378316933	0.457095680892218	4.51093670899586	0.053287038344431	0.406695465878745	1.08679082833806	0.631523065762864	0.966304299921505	-0.394626962168122	0.861524817146899	1	1.50374229590664	0.507701648807339	1	1.89836925807476	0.404022877630317	0.841937337531135
58	OTU_42	Bacteria	Proteobacteria	Betaproteobacteria	Burkholderiales	Oxalobacteraceae	Massilia	NA	Massilia_NA	3.24165908676115	-2.05016209451281	0.151382103399158	0.395151969364251	-2.15321526647274	0.190629287501425	0.518273375394498	-0.197140471957717	0.903263003419172	1	1.95607479451502	0.233328681744772	0.751836863399822	0.0773684016569041	0.961952227460973	1	2.5614346405115	0.12165107230784	1	2.48406623885459	0.132872437857452	0.550471528266586
59	OTU_45	Bacteria	Proteobacteria	Betaproteobacteria	Burkholderiales	Oxalobacteraceae	Oxalobacter	NA	Oxalobacter_NA	3.54222147511855	-0.951819245950283	0.553114877125776	0.788868759179385	-2.77691526043158	0.140023143384764	0.457095680892218	0.669339523963248	0.717449833253792	1	3.44625478439482	0.069646545106778	0.403949961619312	-2.83972732238899	0.131590025650054	0.698257130903806	-1.33086115895919	0.473245802371103	1	1.50886616342979	0.416707003401673	0.841937337531135
60	OTU_471	Bacteria	Bacteroidetes	Bacteroidia	Bacteroidales	[Barnesiellaceae]	Barnesiella	intestinihominis	Barnesiella_intestinihominis	2.75183648819129	-0.0514164470993277	0.973659968428384	1	5.11574607788856	0.00743417931160533	0.0587976000099694	5.11574607788856	0.00743417931160534	0.323386800054832	-8.88178419700125e-16	1	1	-0.983751597823178	0.585239025542431	1	2.22044604925031e-16	1	1	0.983751597823178	0.585239025542431	1
61	OTU_478	Bacteria	Bacteroidetes	Bacteroidia	Bacteroidales	[Odoribacteraceae]	Odoribacter	NA	Odoribacter_NA	3.79220189852919	0.11185966315468	0.947602155752262	1	2.82393948111118	0.157662165413531	0.457220279699241	3.27402728443466	0.103291617989321	0.48636246090082	0.450087803323481	0.818938407128808	1	-1.72935850375681	0.381948561589606	0.898095266440425	-2.04708574987511	0.301916646508499	1	-0.317727246118302	0.871598279572674	1
62	OTU_483	Bacteria	Bacteroidetes	Bacteroidia	Bacteroidales	Porphyromonadaceae	Porphyromonas	endodontalis	Porphyromonas_endodontalis	3.0951605774946	-1.61063563369181	0.354819796893428	0.666027693487074	4.77288235478339	0.0221405530005104	0.114938934430612	3.85471644527382	0.0607705868554447	0.406695465878745	-0.918165909509568	0.646035527458969	0.966304299921505	-0.33616803088502	0.866259485319789	1	-0.643765914607421	0.747220181187936	1	-0.307597883722401	0.877527245369941	1
63	OTU_486	Bacteria	Bacteroidetes	Bacteroidia	Bacteroidales	Porphyromonadaceae	Parabacteroides	gordonii	Parabacteroides_gordonii	9.06088804098997	-1.58658217814211	0.489557699871612	0.74721964717246	7.69194023286678	0.00627116415173099	0.0548751459926272	6.50968573552365	0.0186609252381374	0.342711535001716	-1.18225449734313	0.65490015892966	0.966304299921505	-1.191331537969	0.652432593924457	1	2.47747972213574	0.351637381877686	1	3.66881126010474	0.171401434837398	0.563298740392512
64	OTU_503	Bacteria	Bacteroidetes	Bacteroidia	Bacteroidales	Bacteroidaceae	Bacteroides	coprophilus	Bacteroides_coprophilus	17.5327769702674	-1.41595596614609	0.125351600155816	0.360722565407962	0.890650058300444	0.397289570453084	0.664696012104198	1.09444897545871	0.299719846674483	0.709268131578913	0.203798917158267	0.845555217765346	1	0.576091351772185	0.582717291936398	1	0.866051660507548	0.410303388423991	1	0.289960308735363	0.781736581498043	1
65	OTU_567	Bacteria	Bacteroidetes	Bacteroidia	Bacteroidales	[Paraprevotellaceae]	[Prevotella]	NA	[Prevotella]_NA	14.1199937769544	-5.99088294562991	0.0304700768076662	0.180727902171498	8.94340982693264	0.00630748804512956	0.0548751459926272	1.74843370728372	0.570380538865882	0.948063333701855	-7.19497611964892	0.0248401647544767	0.196463121239952	5.75018865272226	0.068777180484354	0.698257130903806	0.45350331073584	0.882686946925664	1	-5.29668534198642	0.0923402193205462	0.492952522614731
66	OTU_614	Bacteria	Bacteroidetes	Bacteroidia	Bacteroidales	Prevotellaceae	Prevotella	copri	Prevotella_copri	15.3635718139133	-9.17290769505374	6.69544760547905e-08	5.82503941676678e-06	6.99268543792635	5.70337840961501e-05	0.00248096960818253	-0.985090123888526	0.515245038658022	0.887469017602223	-7.97777556181487	8.80940956116081e-06	0.000405890669593676	4.54228074371685	0.00488852191742425	0.112443390135172	-1.84976438289653	0.225822089318503	1	-6.39204512661338	0.000176393963261231	0.00511542493457571
67	OTU_785	Bacteria	Actinobacteria	Actinobacteria	Actinomycetales	Micrococcaceae	Rothia	NA	Rothia_NA	4.03965956309532	-0.71035925486561	0.693919149096854	0.914711605627671	-0.00973340982812898	0.996269139958938	1	-0.123662559330463	0.952628661018074	1	-0.113929149502334	0.956353157572926	1	-1.32114904014489	0.527017938815279	1	-1.57282641209231	0.452035659612035	1	-0.251677371947411	0.903776763155663	1
68	OTU_786	Bacteria	Actinobacteria	Actinobacteria	Actinomycetales	Actinomycetaceae	Trueperella	NA	Trueperella_NA	2.02020486939055	-1.15926014903381	0.154427206418213	0.395151969364251	4.44089209850063e-16	1	1	-4.44089209850063e-16	1	1	-8.88178419700125e-16	0.999999999999999	1	6.66133814775094e-16	0.999999999999999	1	-1.43362141929682	0.128143268499132	1	-1.43362141929682	0.128143268499132	0.550471528266586
69	OTU_790	Bacteria	Actinobacteria	Actinobacteria	Actinomycetales	Actinomycetaceae	Actinomyces	hyovaginalis	Actinomyces_hyovaginalis	3.39264378765526	0.602128114333222	0.729557823241646	0.917444586936443	0.383894832404565	0.848512326838665	1	3.12724207995989	0.126924370981834	0.525829536924743	2.74334724755533	0.178665347340598	0.647661884109668	1.12613019487917	0.576131352487749	1	-1.99440702393534	0.324796966078369	1	-3.12053721881451	0.127710041892066	0.550471528266586
70	OTU_798	Bacteria	Actinobacteria	Actinobacteria	Bifidobacteriales	Bifidobacteriaceae	Bifidobacterium	NA	Bifidobacterium_NA	5.11767233822058	3.0550991637475	0.142241756781873	0.386719776250716	2.36572788363483	0.320307950998613	0.60763939819914	1.20597485068144	0.610247663072458	0.948063333701855	-1.15975303295339	0.623947459441337	0.966304299921505	2.39383205994347	0.314687107498779	0.818594374674506	5.40320248344296	0.0280124047715596	1	3.00937042349949	0.2084242901845	0.572467132129382
71	OTU_815	Bacteria	Actinobacteria	Actinobacteria	Actinomycetales	Corynebacteriaceae	Corynebacterium	mastitidis	Corynebacterium_mastitidis	2.82239020223063	1.4429040564438	0.299243437023548	0.666027693487074	-0.135774939686528	0.931979595937513	1	1.17049445357575	0.463816060952863	0.852205849031209	1.30626939326228	0.414120727373811	0.878743982476135	-0.901486149982313	0.571910747393116	1	-1.27644790890783	0.424743582791185	1	-0.37496175892552	0.813724807714007	1
72	OTU_834	Bacteria	Actinobacteria	Coriobacteriia	Coriobacteriales	Coriobacteriaceae	Paraeggerthella	hongkongensis	Paraeggerthella_hongkongensis	2.1792784746165	0.950456638073091	0.302311468868738	0.666027693487074	-1.05458483066607	0.321280601346672	0.60763939819914	2.22044604925031e-16	1	1	1.05458483066607	0.321280601346672	0.782643686824735	-1.06904590855192	0.314798223981798	0.818594374674506	0	1	1	1.06904590855192	0.314798223981798	0.740201229362607
73	OTU_843	Bacteria	Actinobacteria	Coriobacteriia	Coriobacteriales	Coriobacteriaceae	Slackia	NA	Slackia_NA	7.51295825659333	-8.51818787238671	2.92968216173276e-05	0.000509764696141501	10.4170237957415	1.28599624926878e-05	0.00111881673686384	1.48474250713346	0.464390490120522	0.852205849031209	-8.93228128860802	0.0001048156554077	0.00182379240409397	3.0494939195095	0.138378821018709	0.698257130903806	-2.80783269986682	0.171261658539091	1	-5.85732661937632	0.00649014726879332	0.129382170167896
74	OTU_846	Bacteria	Actinobacteria	Coriobacteriia	Coriobacteriales	Coriobacteriaceae	Adlercreutzia	NA	Adlercreutzia_NA	4.23577696996999	-5.74022713296582	0.00757989953373875	0.0659451259435271	7.25940258981891	0.00381452972288931	0.0474091551273385	4.59995649745895	0.056202639083861	0.406695465878745	-2.65944609235996	0.260005323438347	0.754015437971205	0.720378232871389	0.75798793825444	1	-0.0133256837415137	0.99544868982783	1	-0.733703916612902	0.753661923019026	1
75	OTU_850	Bacteria	Actinobacteria	Coriobacteriia	Coriobacteriales	Coriobacteriaceae	Collinsella	NA	Collinsella_NA	2.98656290205516	0.153787894044001	0.927826647314747	1	2.2876883124362	0.248485819951046	0.540456658393525	2.2876883124362	0.248485819951046	0.709268131578913	0	1	1	1.07106103293958	0.585746223357833	1	2.1401069414915	0.279666888877399	1	1.06904590855192	0.58644817398406	1
76	OTU_852	Bacteria	Actinobacteria	Coriobacteriia	Coriobacteriales	Coriobacteriaceae	Olsenella	NA	Olsenella_NA	3.86024269442569	1.00721046242984	0.594165083854683	0.833747778957378	-1.41936216357292	0.516019395535281	0.740851348128064	-0.370369922475362	0.864980931111087	1	1.04899224109756	0.630672734229251	0.966304299921505	-1.43729181725485	0.510769803305125	1	-0.298509100690342	0.890985453047576	1	1.13878271656451	0.601841437458256	1
77	OTU_866	Bacteria	Firmicutes	Clostridia	Clostridiales	[Tissierellaceae]	Finegoldia	NA	Finegoldia_NA	2.31464281891957	-1.85100719240564	0.0897306931329985	0.360722565407962	6.66133814775094e-16	1	1	-1.69758329227001	0.173991277086853	0.605489644262249	-1.69758329227001	0.173991277086853	0.647661884109668	8.88178419700125e-16	0.999999999999999	1	-1.69423262941617	0.174816850466642	1	-1.69423262941617	0.174816850466642	0.563298740392512
78	OTU_871	Bacteria	Firmicutes	Clostridia	Clostridiales	[Tissierellaceae]	Parvimonas	NA	Parvimonas_NA	2.09975195023696	1.11022302462516e-16	1	1	-1.81211872860231	0.110441654584832	0.417757562994801	6.66133814775094e-16	1	1	1.81211872860231	0.110441654584832	0.53360894205089	-1.49668656734599	0.184458829916247	0.802395910135676	0	1	1	1.49668656734599	0.184458829916247	0.565401389404995
79	OTU_878	Bacteria	Deferribacteres	Deferribacteres	Deferribacterales	Deferribacteraceae	Mucispirillum	schaedleri	Mucispirillum_schaedleri	2.20037233805082	0.941627887637793	0.315638842189963	0.666027693487074	4.44089209850063e-16	1	1	2.22044604925031e-16	1	1	-2.22044604925031e-16	1	1	-0.25385984845369	0.813309385773084	1	1.03863658127188	0.337433270781252	1	1.29249642972557	0.234529902494575	0.600120632853766
80	OTU_879	Bacteria	Firmicutes	Clostridia	Clostridiales	Eubacteriaceae	Anaerofustis	NA	Anaerofustis_NA	1.97694289241062	-3.33066907387547e-16	1	1	1.10278446528173	0.216565145711943	0.540456658393525	0.00204515505217939	0.998147949900786	1	-1.10073931022955	0.217397132928839	0.736913600667982	2.22044604925031e-16	1	1	-4.44089209850063e-16	1	1	-6.66133814775094e-16	0.999999999999999	1
81	OTU_882	Bacteria	Firmicutes	Clostridia	Clostridiales	Peptococcaceae	rc4-4	NA	rc4-4_NA	3.20194204807805	-1.75110378928189	0.314987898391659	0.666027693487074	0.898132301208633	0.653181378663189	0.874258152979961	-0.872597841365935	0.662392088553541	0.960468528402635	-1.77073014257457	0.37795981035909	0.822062587531021	-1.99326049742817	0.32180178442552	0.818594374674506	-1.4194964659939	0.478689129935995	1	0.573764031434265	0.773846027563738	1
82	OTU_889	Bacteria	Firmicutes	Clostridia	Clostridiales	Peptococcaceae	Peptococcus	NA	Peptococcus_NA	6.24438679991546	-3.32359800668578	0.301341493401218	0.666027693487074	9.06036639574229	0.0188000043920324	0.109040025473788	3.70605146807995	0.317947783121582	0.709268131578913	-5.35431492766234	0.152667104099134	0.632478002696414	6.06938543036086	0.106626882651953	0.698257130903806	0.371584175072333	0.919579682968342	1	-5.69780125528853	0.12886989124845	0.550471528266586
83	OTU_925	Bacteria	Firmicutes	Clostridia	Clostridiales	Clostridiaceae	Clostridium	hiranonis	Clostridium_hiranonis	15.0153409808561	-5.20652248475623	0.0332373153418848	0.180727902171498	3.95671379734805	0.152365226964073	0.457095680892218	0.117207164483549	0.965597059590804	1	-3.8395066328645	0.164471680920921	0.647661884109668	4.03725147601234	0.144466992600787	0.698257130903806	0.167754110734279	0.950777192436911	1	-3.86949736527806	0.161303661692417	0.563298740392512
84	OTU_942	Bacteria	Firmicutes	Clostridia	Clostridiales	Clostridiaceae	SMB53	NA	SMB53_NA	4.44463682084135	-4.75521787431574	0.0262319789571301	0.175552474559255	5.65148830394265	0.0224593320151771	0.114938934430612	4.13784295357811	0.088309581775299	0.480183350903188	-1.51364535036454	0.524294010323742	0.96206748659092	0.511305997015351	0.829193781912073	1	-4.43382305573291	0.0687605507589056	1	-4.94512905274826	0.0437109672905465	0.380285415427755
85	OTU_948	Bacteria	Firmicutes	Clostridia	Clostridiales	Peptostreptococcaceae	Peptostreptococcus	anaerobius	Peptostreptococcus_anaerobius	3.91426435280849	3.72932234770071	0.050714697731866	0.259539923686608	4.04851765628207	0.0652543841811935	0.298796390724412	3.0942771543905	0.154039926327122	0.558394732935819	-0.954240501891577	0.655309812590446	0.966304299921505	-1.49668656734599	0.484884194109517	1	-1.17647337722284	0.582398048313426	1	0.320213190123153	0.880750007033458	1
86	OTU_984	Bacteria	Firmicutes	Clostridia	Clostridiales	Peptostreptococcaceae	[Clostridium]	sordellii	[Clostridium]_sordellii	7.14171889444867	4.41128317998407	0.0999362702822091	0.360722565407962	-0.651052451683005	0.829739992993156	1	1.02050968950249	0.736212473168012	1	1.6715621411855	0.581694094942897	0.966304299921505	-7.70548139158124	0.0154193307379193	0.268296354839795	-1.56626147852438	0.605598710405226	1	6.13921991305686	0.0495799878824	0.392132631433527
87	OTU_998	Bacteria	Firmicutes	Clostridia	Clostridiales	Peptostreptococcaceae	Clostridium	difficile	Clostridium_difficile	2.33713337690542	1.47032239777633	0.324222980062258	0.666027693487074	2.50459334041174	0.149631073772778	0.457095680892218	2.50459334041174	0.149631073772778	0.558394732935819	-2.22044604925031e-16	1	1	8.88178419700125e-16	1	1	0	1	1	-8.88178419700125e-16	1	1
